# Supplementary material for: Development and Application of a Multiplex qPCR Rapid Detection System for Syndromic Detection of Tick-Borne Pathogen Coinfections
Source: Microorganisms. 2026 Jul 12;14(7):1522. doi: 10.3390/microorganisms14071522 (PMC13414343; doi:10.3390/microorganisms14071522)
Supplement: Supplementary file 1 [file microorganisms-14-01522-s001.zip]

Archive with 1 entries (1 files):
- microorganisms-4367802-supplementary.xlsx
