# Supplementary material for: Development and Application of a Multiplex qPCR Rapid Detection System for Syndromic Detection of Tick-Borne Pathogen Coinfections
Source: Microorganisms. 2026 Jul 12;14(7):1522. doi: 10.3390/microorganisms14071522 (PMC13414343; doi:10.3390/microorganisms14071522)
Supplement: Supplementary file 1 [file microorganisms-14-01522-s001.zip › microorganisms-4367802-supplementary.xlsx]

## Sheet: A.phag
	A. phagocytophilum str. JM(CP006617.1)		A. phagocytophilum strain LZ(KC128828.1)		A.phagocytophilum str. Norway(CP046639.1)		A.phagocytophilum strain ST-128(DQ105671.1)		A.phagocytophilum isolate WR(DQ519570.1)
Accession number	Ident	E value	Ident	E value	Ident	E value	Ident	E value	Ident	E value
PZ627868	0.9944	5e-87	0.9945	2e-87	0.9889	3e-85	0.9889	3e-84	0.9889	3e-85
PZ627869	0.9944	5e-87	0.9945	2e-87	0.9889	3e-85	0.9889	3e-84	0.9889	3e-85
PZ627870	0.9944	5e-87	0.9945	2e-87	0.9889	3e-85	0.9889	3e-84	0.9889	3e-85
PZ627871	0.9944	5e-87	0.9945	2e-87	0.9889	3e-85	0.9889	3e-84	0.9889	3e-85
PZ627872	0.9944	5e-87	0.9945	2e-87	0.9889	3e-85	0.9889	3e-84	0.9889	3e-85
PZ627873	0.9944	5e-87	0.9945	2e-87	0.9889	3e-85	0.9889	3e-84	0.9889	3e-85
PZ627874	0.9944	5e-87	0.9945	2e-87	0.9889	3e-85	0.9889	3e-84	0.9889	3e-85
PZ627875	0.9944	5e-87	0.9945	2e-87	0.9889	3e-85	0.9889	3e-84	0.9889	3e-85
PZ627876	0.9944	5e-87	0.9945	2e-87	0.9889	3e-85	0.9889	3e-84	0.9889	3e-85
PZ627877	0.9944	5e-87	0.9945	2e-87	0.9889	3e-85	0.9889	3e-84	0.9889	3e-85
PZ627878	1	2e-86	1	2e-86	0.9944	9e-85	0.9888	4e-83	0.9944	9e-85
PZ627879	1	2e-86	1	2e-86	0.9944	9e-85	0.9888	4e-83	0.9944	9e-85
PZ627880	1	2e-86	1	2e-86	0.9944	9e-85	0.9888	4e-83	0.9944	9e-85
PZ627881	1	2e-86	1	2e-86	0.9944	9e-85	0.9888	4e-83	0.9944	9e-85
PZ627882	1	2e-86	1	2e-86	0.9944	9e-85	0.9888	4e-83	0.9944	9e-85
PZ627883	1	2e-86	1	2e-86	0.9944	9e-85	0.9888	4e-83	0.9944	9e-85
PZ627884	1	2e-86	1	2e-86	0.9944	9e-85	0.9888	4e-83	0.9944	9e-85
PZ627885	1	2e-86	1	2e-86	0.9944	9e-85	0.9888	4e-83	0.9944	9e-85
PZ627886	1	2e-86	1	2e-86	0.9944	9e-85	0.9888	4e-83	0.9944	9e-85
PZ627887	1	2e-86	1	2e-86	0.9944	9e-85	0.9888	4e-83	0.9944	9e-85
PZ627888	1	2e-86	1	2e-86	0.9944	9e-85	0.9888	4e-83	0.9944	9e-85
PZ627889	0.9944	3e-85	0.9945	7e-86	0.9889	1e-83	0.9833	6e-82	0.9889	1e-83
PZ627890	0.9944	3e-85	0.9945	7e-86	0.9889	1e-83	0.9833	6e-82	0.9889	1e-83
PZ627891	0.9944	3e-85	0.9945	7e-86	0.9889	1e-83	0.9833	6e-82	0.9889	1e-83
PZ627892	0.9944	3e-85	0.9945	7e-86	0.9889	1e-83	0.9833	6e-82	0.9889	1e-83
PZ627893	0.9944	3e-85	0.9945	7e-86	0.9889	1e-83	0.9833	6e-82	0.9889	1e-83
PZ627894	0.9944	3e-85	0.9945	7e-86	0.9889	1e-83	0.9833	6e-82	0.9889	1e-83
PZ627895	0.9944	3e-85	0.9945	7e-86	0.9889	1e-83	0.9833	6e-82	0.9889	1e-83
PZ627896	0.9944	3e-85	0.9945	7e-86	0.9889	1e-83	0.9833	6e-82	0.9889	1e-83
PZ627897	0.9944	3e-85	0.9945	7e-86	0.9889	1e-83	0.9833	6e-82	0.9889	1e-83
PZ627898	0.9944	3e-85	0.9945	7e-86	0.9889	1e-83	0.9833	6e-82	0.9889	1e-83
PZ627899	0.9944	3e-85	0.9945	7e-86	0.9889	1e-83	0.9833	6e-82	0.9889	1e-83

## Sheet: B.micro
	B.microti strain RI(LN871603.1)		B.microti isolate human(CP113826.1)		B.microti strain RI(NC_034637.1)		B.microti voucher BAB(MK609548.1)		B. microti isolate human(CP113814.1)
Accession number	Ident	E value	Ident	E value	Ident	E value	Ident	E value	Ident	E value
PZ627900	1	2e-123	0.9959	8e-122	1	2e-123	0.9959	8e-122	0.9959	8e-122
PZ627901	1	2e-123	0.9959	8e-122	1	2e-123	0.9959	8e-122	0.9959	8e-122
PZ627902	1	2e-123	0.9959	8e-122	1	2e-123	0.9959	8e-122	0.9959	8e-122
PZ627903	1	2e-123	0.9959	8e-122	1	2e-123	0.9959	8e-122	0.9959	8e-122
PZ627904	1	2e-123	0.9959	8e-122	1	2e-123	0.9959	8e-122	0.9959	8e-122
PZ627905	1	2e-123	0.9959	8e-122	1	2e-123	0.9959	8e-122	0.9959	8e-122
PZ627906	1	2e-123	0.9959	8e-122	1	2e-123	0.9959	8e-122	0.9959	8e-122
PZ627907	1	2e-123	0.9959	8e-122	1	2e-123	0.9959	8e-122	0.9959	8e-122
PZ627908	1	2e-123	0.9959	8e-122	1	2e-123	0.9959	8e-122	0.9959	8e-122
PZ627909	1	2e-123	0.9959	8e-122	1	2e-123	0.9959	8e-122	0.9959	8e-122
PZ627910	1	2e-123	0.9959	8e-122	1	2e-123	0.9959	8e-122	0.9959	8e-122
PZ627911	1	2e-123	0.9959	8e-122	1	2e-123	0.9959	8e-122	0.9959	8e-122
PZ627912	1	2e-122	0.9959	1e-120	1	2e-122	0.9959	1e-120	0.9959	1e-120
PZ627913	1	2e-122	0.9959	1e-120	1	2e-122	0.9959	1e-120	0.9959	1e-120
PZ627914	1	2e-122	0.9959	1e-120	1	2e-122	0.9959	1e-120	0.9959	1e-120
PZ627915	1	2e-122	0.9959	1e-120	1	2e-122	0.9959	1e-120	0.9959	1e-120
PZ627916	1	2e-122	0.9959	1e-120	1	2e-122	0.9959	1e-120	0.9959	1e-120
PZ627917	1	2e-122	0.9959	1e-120	1	2e-122	0.9959	1e-120	0.9959	1e-120
PZ627918	1	2e-122	0.9959	1e-120	1	2e-122	0.9959	1e-120	0.9959	1e-120
PZ627919	1	2e-122	0.9959	1e-120	1	2e-122	0.9959	1e-120	0.9959	1e-120
PZ627920	1	2e-122	0.9959	1e-120	1	2e-122	0.9959	1e-120	0.9959	1e-120
PZ627921	1	2e-122	0.9959	1e-120	1	2e-122	0.9959	1e-120	0.9959	1e-120
PZ627922	1	2e-122	0.9959	1e-120	1	2e-122	0.9959	1e-120	0.9959	1e-120
PZ627923	99.59%	1e-120	0.9918	4e-119	99.59%	1e-120	0.9918	4e-119	0.9918	4e-119
PZ627924	99.59%	1e-120	0.9918	4e-119	99.59%	1e-120	0.9918	4e-119	0.9918	4e-119
PZ627925	99.59%	1e-120	0.9918	4e-119	99.59%	1e-120	0.9918	4e-119	0.9918	4e-119
PZ627926	99.59%	1e-120	0.9918	4e-119	99.59%	1e-120	0.9918	4e-119	0.9918	4e-119
PZ627927	99.59%	1e-120	0.9918	4e-119	99.59%	1e-120	0.9918	4e-119	0.9918	4e-119
PZ627928	99.59%	1e-120	0.9918	4e-119	99.59%	1e-120	0.9918	4e-119	0.9918	4e-119
PZ627929	99.59%	1e-120	0.9918	4e-119	99.59%	1e-120	0.9918	4e-119	0.9918	4e-119

## Sheet: SFGR
	R.rickettsii strain Tai(CP098689.1)		R.japonica DNA(AP017574.1)		R.heilongjiangii citrate synthase(AF178034.2)		R.parkeri strain Necocli(KJ158742.1)		R.slovaca isolate HX(MW321559.1 )
Accession number	Ident	E value	Ident	E value	Ident	E value	Ident	E value	Ident	E value
PZ627932	1	3e-63	0.9854	7e-60	0.9854	7e-60	0.9854	7e-60	0.9854	7e-60
PZ627933	1	3e-63	0.9854	7e-60	0.9854	7e-60	0.9854	7e-60	0.9854	7e-60
PZ627934	1	3e-63	0.9854	7e-60	0.9854	7e-60	0.9854	7e-60	0.9854	7e-60
PZ627935	1	3e-63	0.9854	7e-60	0.9854	7e-60	0.9854	7e-60	0.9854	7e-60
PZ627936	1	3e-63	0.9854	7e-60	0.9854	7e-60	0.9854	7e-60	0.9854	7e-60
PZ627937	1	3e-63	0.9854	7e-60	0.9854	7e-60	0.9854	7e-60	0.9854	7e-60
PZ627938	1	3e-63	0.9854	7e-60	0.9854	7e-60	0.9854	7e-60	0.9854	7e-60
PZ627939	1	3e-63	0.9854	7e-60	0.9854	7e-60	0.9854	7e-60	0.9854	7e-60
PZ627940	1	3e-63	0.9854	7e-60	0.9854	7e-60	0.9854	7e-60	0.9854	7e-60
PZ627941	1	1e-62	0.9853	2e-59	0.9853	2e-59	0.9853	2e-59	0.9853	2e-59
PZ627942	1	1e-62	0.9853	2e-59	0.9853	2e-59	0.9853	2e-59	0.9853	2e-59
PZ627943	1	1e-62	0.9853	2e-59	0.9853	2e-59	0.9853	2e-59	0.9853	2e-59
PZ627944	1	1e-62	0.9853	2e-59	0.9853	2e-59	0.9853	2e-59	0.9853	2e-59
PZ627945	1	1e-62	0.9853	2e-59	0.9853	2e-59	0.9853	2e-59	0.9853	2e-59
PZ627946	1	1e-62	0.9853	2e-59	0.9853	2e-59	0.9853	2e-59	0.9853	2e-59
PZ627947	1	1e-62	0.9853	2e-59	0.9853	2e-59	0.9853	2e-59	0.9853	2e-59
PZ627948	1	1e-62	0.9853	2e-59	0.9853	2e-59	0.9853	2e-59	0.9853	2e-59
PZ627949	1	1e-62	0.9853	2e-59	0.9853	2e-59	0.9853	2e-59	0.9853	2e-59
PZ627950	1	1e-62	0.9853	2e-59	0.9853	2e-59	0.9853	2e-59	0.9853	2e-59
PZ627951	1	1e-62	0.9853	2e-59	0.9853	2e-59	0.9853	2e-59	0.9853	2e-59
PZ627952	1	1e-61	0.9781	3e-58	0.9781	3e-58	0.9781	3e-58	0.9781	3e-58
PZ627953	1	1e-61	0.9781	3e-58	0.9781	3e-58	0.9781	3e-58	0.9781	3e-58
PZ627954	1	1e-61	0.9781	3e-58	0.9781	3e-58	0.9781	3e-58	0.9781	3e-58
PZ627955	1	1e-61	0.9781	3e-58	0.9781	3e-58	0.9781	3e-58	0.9781	3e-58
PZ627956	1	1e-61	0.9781	3e-58	0.9781	3e-58	0.9781	3e-58	0.9781	3e-58
PZ627957	1	1e-61	0.9781	3e-58	0.9781	3e-58	0.9781	3e-58	0.9781	3e-58
PZ627958	1	1e-61	0.9781	3e-58	0.9781	3e-58	0.9781	3e-58	0.9781	3e-58
PZ627959	1	1e-61	0.9781	3e-58	0.9781	3e-58	0.9781	3e-58	0.9781	3e-58
PZ627960	1	1e-61	0.9781	3e-58	0.9781	3e-58	0.9781	3e-58	0.9781	3e-58
PZ627961	1	1e-61	0.9781	3e-58	0.9781	3e-58	0.9781	3e-58	0.9781	3e-58
PZ627962	1	1e-61	0.9781	3e-58	0.9781	3e-58	0.9781	3e-58	0.9781	3e-58

## Sheet: SFTSV
	SFTSV isolate 2023(PV774318.1)		SFTSV isolate 12(OM451584.1)		SFTSV isolate 2015(MK513913.1)		SFTSV isolate Wuhan(PX947496.1)		SFTSV isolate ZJ(PV774362.1)
Accession number	Ident	E value	Ident	E value	Ident	E value	Ident	E value	Ident	E value
PZ627966	1	2e-97	1	2e-97	1	2e-97	1	2e-97	0.995	8e-96
PZ627967	1	2e-97	1	2e-97	1	2e-97	1	2e-97	0.995	8e-96
PZ627968	1	2e-97	1	2e-97	1	2e-97	1	2e-97	0.995	8e-96
PZ627969	1	2e-97	1	2e-97	1	2e-97	1	2e-97	0.995	8e-96
PZ627970	1	2e-97	1	2e-97	1	2e-97	1	2e-97	0.995	8e-96
PZ627971	1	2e-97	1	2e-97	1	2e-97	1	2e-97	0.995	8e-96
PZ627972	1	2e-97	1	2e-97	1	2e-97	1	2e-97	0.995	8e-96
PZ627973	1	2e-97	1	2e-97	1	2e-97	1	2e-97	0.995	8e-96
PZ627974	1	2e-97	1	2e-97	1	2e-97	1	2e-97	0.995	8e-96
PZ627975	1	2e-97	1	2e-97	1	2e-97	1	2e-97	0.995	8e-96
PZ627976	1	2e-97	1	2e-97	1	2e-97	1	2e-97	0.995	8e-96
PZ627977	0.9449	3e-95	0.9449	3e-95	0.9449	3e-95	0.9449	3e-95	0.9899	1e-93
PZ627978	0.9449	3e-95	0.9449	3e-95	0.9449	3e-95	0.9449	3e-95	0.9899	1e-93
PZ627979	0.9449	3e-95	0.9449	3e-95	0.9449	3e-95	0.9449	3e-95	0.9899	1e-93
PZ627980	0.9449	3e-95	0.9449	3e-95	0.9449	3e-95	0.9449	3e-95	0.9899	1e-93
PZ627981	0.9449	3e-95	0.9449	3e-95	0.9449	3e-95	0.9449	3e-95	0.9899	1e-93
PZ627982	0.9449	3e-95	0.9449	3e-95	0.9449	3e-95	0.9449	3e-95	0.9899	1e-93
PZ627983	0.9449	3e-95	0.9449	3e-95	0.9449	3e-95	0.9449	3e-95	0.9899	1e-93
PZ627984	0.9449	3e-95	0.9449	3e-95	0.9449	3e-95	0.9449	3e-95	0.9899	1e-93
PZ627985	0.9449	3e-95	0.9449	3e-95	0.9449	3e-95	0.9449	3e-95	0.9899	1e-93
PZ627986	0.9449	3e-95	0.9449	3e-95	0.9449	3e-95	0.9449	3e-95	0.9899	1e-93
PZ627987	0.9449	3e-95	0.9449	3e-95	0.9449	3e-95	0.9449	3e-95	0.9899	1e-93
PZ627988	0.995	8e-96	0.995	8e-96	0.995	8e-96	0.995	8e-96	0.9899	4e-94
PZ627989	0.995	8e-96	0.995	8e-96	0.995	8e-96	0.995	8e-96	0.9899	4e-94
PZ627990	0.995	8e-96	0.995	8e-96	0.995	8e-96	0.995	8e-96	0.9899	4e-94
PZ627991	0.995	8e-96	0.995	8e-96	0.995	8e-96	0.995	8e-96	0.9899	4e-94
